# Supplementary material for: Major basic protein and eosinophil peroxidase support microfilariae motility inhibition by eosinophil ETosis
Source: PLoS Negl Trop Dis. 2025 Mar 3;19(3):e0012889. doi: 10.1371/journal.pntd.0012889 (PMC11902130; doi:10.1371/journal.pntd.0012889)
Supplement: S1 Table — Original data sets shown in Fig 1, Fig 2B-F , Fig 3A-D , Fig 4B-E, S2A Fig, S3 Fig, S5 Fig A-B, S6A-B Fig, S7A-D Fig. (XLSX) [file pntd.0012889.s009.xlsx]

## Sheet: Tabelle1
Raw Data for "Major basic protein and eosinophil peroxidase are required for microfilariae motility inhibition by eosinophil Etosis"
Fig 1	Motility score (4=continuous fast movement, 0=no movement) of 300 single MF shown in A1, A2 etc. of the condition "Svj Eos + 10000 MF"
	Svj Eos + 10000 MF
	A1	A2	A3	A4	A5	A6	A7	A8	A9	A10	A11	A12	A13	A14	A15	A16	A17	A18	A19	A20	A21	A22	A23	A24	A25	A26	A27	A28	A29	A30	A31	A32	A33	A34	A35	A36	A37	A38	A39	A40	A41	A42	A43	A44	A45	A46	A47	A48	A49
0 hours	4	4	4	4	4	3	4	4	3	4	4	4	4	3	4	4	4	3	4	4	4	3	4	3	4	4	4	4	4	4	3	4	4	4	4	4	4	4	3	4	4	4	4	3	4	4	4	3	4
4 hours	4	4	4	4	4	4	4	4	4	4	4	4	4	4	4	4	3	3	3	3	3	3	3	3	3	3	3	3	3	3	3	3	2	2	2	2	2	2	2	2	2	2	2	2	2	2	2	1	1
24 hours	4	4	4	4	4	4	4	4	4	4	4	4	4	4	4	3	3	3	3	3	3	3	3	3	3	3	3	3	3	2	2	2	2	2	2	2	2	2	2	2	2	1	1	1	1	1	1	1	1
48 hours	4	4	4	4	4	4	4	4	4	4	4	4	4	4	4	3	3	3	3	3	3	3	3	2	2	2	2	2	2	2	2	2	2	2	2	2	1	1	1	1	1	1	1	1	1	1	1	1	1
72 hours	4	4	4	4	4	4	4	4	4	4	4	4	4	4	4	4	4	4	3	3	3	3	3	3	3	2	2	2	2	2	2	2	1	1	1	1	1	1	1	1	1	1	1	1	1	1	1	1	0
Fig 2B	Normalized DNA of each well
	Eos	Eos + DNase	Eos + 10000 MF	Eos + 10000 MF + DNase	Eos + PMA	Eos + PMA + DNase	Eos + zymosan	Eos + zymosan + DNase
Experiment 1	1.20018	0	1.3019	0.0632755	4.08982	0.881932	6.01791	3.1076
	0.939418	0	1.1212	0.0343292	3.40609	0.954215	6.23168	3.44476
	0.860398		1.34445		2.49029		5.99379
Experiment 2	0.977849	0.247863	1.98848	0.900394	2.20055	0.803473	3.40598	1.39198
	1.08435	0.195138	1.96756	0.87141	1.79895	1.01437	3.41712	1.29617
	0.937801		1.79768		1.8186		2.71416
Experiment 3	1.03775	0.237014	1.74181	1.6714	4.089	1.94337	5.5674	4.07225
	1.01214	0.216983	1.76185	1.02883	3.1347	1.49707	5.82859	5.00743
	0.950113		2.03539		3.04422		5.22824
Experiment 4	1.01016	0.152253	1.48133	0.464588	5.09876	2.999	6.82906	4.25304
	0.961044	0.424371	1.92203	0.519157	5.38161	2.7859	7.21332	4.79628
	1.0288		1.33727		4.95688		6.16605
Experiment 5	0.878373	0.156626	1.49429	1.03948	2.08416	0.966896	4.64672	3.6227
	1.00135	0.144297	1.75354	0.851559	1.98266	0.987444	4.48763	3.01106
	1.12028		1.8186		2.18129		4.97891
Fig 2C	Normalized DNA of each well
	10000 MF	WT Eos	WT Eos + 10000 MF	MBP-KO Eos	MBP-KO Eos + 10000 MF	EPO-KO Eos	EPO-KO Eos + 10000 MF
Experiment 1	0.351523	1.20018	1.3019	1.07421	1.02013	0.999077	1.37202
	0.720091	0.939418	1.1212	0.971118	0.958357	1.01459	1.0551
		0.860398	1.34445	0.954671	0.78362	0.986333	0.863126
Experiment 2	0.160026	0.977849	1.98848	0.977647	1.96402	1.0419	1.83517
	0	1.08435	1.96756	0.997976	2.52356	1.00653	1.76097
		0.937801	1.79768	1.02438	2.11109	0.951572	1.81096
Experiment 3	0.265254	1.03775	1.74181	1.21159	1.45441	1.20082	1.71985
		1.01214	1.76185	0.928189	1.24827	0.828856	1.64835
		0.950113	2.03539	0.860219	1.10929	0.970323	1.55162
Experiment 4	0	1.01016	1.48133	1.01424	1.28527	1.07034	1.04967
		0.961044	1.92203	0.969188	1.23999	0.915999	1.0106
		1.0288	1.33727	1.01657	1.36644	1.01366	1.19541
Experiment 5	0	0.878373	1.49429	0.971848	1.21603	0.9929	1.24469
	0	1.00135	1.75354	1.0037	1.15063	1.01459	1.28346
		1.12028	1.8186	1.02446	1.20872	0.992513	1.27451
Fig 2D	Normalized DNA of each well
	WT Eos	WT Eos + 10000 MF	MBP-KO Eos	MBP-KO Eos + 10000 MF	EPO-KO Eos	EPO-KO Eos + 10000 MF	10000 MF
Experiment 1	0.969363	0.892983	1.14316	0.827316	1.02754	0.889933	0.615586
	1.05531	1.11698	0.917871	1.02292	0.984736	1.32631	0.490275
	0.975331	0.881691	0.938968	1.04157	0.987722	0.841203
Experiment 2	0.93127	2.29273	0.999218	1.67363	0.93932	2.72707	0.337676
	1.05048	2.28959	0.970797	1.58314	1.00143	2.70673	0
	1.01825	2.09343	1.02999	1.83152	1.05925	2.66925
Experiment 3	1.03588	3.00573	1.02641	1.79252	1.12281	2.21753	0.170184
	0.849042	2.81899	0.941017	1.7013	0.922126	2.28789
	1.11507	3.2067	1.03258	1.3712	0.955063	2.17793
Experiment 4	1.07181	1.57198	0.981482	1.24088	1.0635	1.86975	0.956886
	1.00156	1.29932	0.984174	1.12889	1.03193	1.88592
	0.926629	1.42921	1.03434	1.29607	0.904568	1.76677
Experiment 5	1.10306	1.78931	1.02235	0.982434	0.898515	1.79405	0
	0.973072	1.58819	1.00064	1.55543	1.01476	1.6822	0.396093
	0.923872	1.78196	0.977015	1.59956	1.08672	1.76008
Fig 2E	Normalized DNA of each well
	WT Eos	WT Eos + PMA	WT Eos + zymosan	MBP-KO Eos	MBP-KO Eos + PMA	MBP-KO Eos + zymosan	EPO-KO Eos	EPO-KO Eos + PMA	EPO-KO Eos + zymosan
Experiment 1	0.977849	2.20055	3.40598	0.977647	1.71065	3.1648	1.0419	2.95317	3.87643
	1.08435	1.79895	3.41712	0.997976	1.79959	2.99467	1.00653	2.9536	3.84348
	0.937801	1.8186	2.71416	1.02438	1.71065	3.50179	0.951572	2.92747	3.83454
Experiment 2	1.03775	4.089	5.5674	1.21159	1.69622	2.23729	1.20082	4.31965	4.60968
	1.01214	3.1347	5.82859	0.928189	1.84253	2.68198	0.828856	4.21587	5.66987
	0.950113	3.04422	5.22824	0.860219	1.59445	2.68198	0.970323	3.91655	6.59896
Experiment 3	1.01016	5.09876	6.82906	1.01424	4.69457	6.49745	1.07034	4.56354	9.35773
	0.961044	5.38161	7.21332	0.969188	4.14229	6.76	0.915999	3.88676	9.45744
	1.0288	4.95688	6.16605	1.01657	3.51582	6.04692	1.01366	3.23524	6.64991
Experiment 4	0.878373	2.08416	4.64672	0.971848	1.45581	2.92361	0.9929	2.29875	5.92742
	1.00135	1.98266	4.48763	1.0037	1.49249	3.03346	1.01459	2.15624	5.73727
	1.12028	2.18129	4.97891	1.02446	1.66221	3.07317	0.992513	1.9142	4.70289
Experiment 5	1.20018	4.08982	6.01791	1.07421	1.46412	4.04346	0.999077	5.34448	8.65548
	0.939418	3.40609	6.23168	0.971118	1.74693	4.01458	1.01459	4.80595	8.37069
	0.860398	2.49029	5.99379	0.954671	1.20659	3.15734	0.986333	2.99033	8.2959
Fig 2F	Normalized DNA of each well
	WT Eos	WT Eos + PMA	WT Eos + zymosan	MBP-KO Eos	MBP-KO Eos + PMA	MBP-KO Eos + zymosan	EPO-KO Eos	EPO-KO Eos + PMA	EPO-KO Eos + zymosan
Experiment 1	0.93127	1.99446	2.31215	0.999218	1.48446	2.47775	0.93932	3.19446	3.80171
	1.05048	1.9723	2.22349	0.970797	1.51301	2.36381	1.00143	3.01593	3.70456
	1.01825	1.97532	2.12694	1.02999	1.62239	2.46224	1.05925	3.24625	3.81145
Experiment 2	1.03588	5.70644	5.85395	1.02641	3.018	3.28305	1.12281	4.20969	5.89138
	0.849042	6.13706	5.61225	0.941017	3.3714	2.68163	0.922126	3.68461	4.75276
	1.11507	5.83428	5.51287	1.03258	2.86178	3.60215	0.955063	3.51878	4.04424
Experiment 3	1.07181	4.00753	4.29722	0.981482	3.33726	3.93366	1.0635	7.70764	9.97514
	1.00156	3.55693	3.59607	0.984174	3.06756	3.3561	1.03193	7.36582	8.68627
	0.926629	2.98491	2.85311	1.03434	2.24796	3.13707	0.904568	7.05177	5.18758
Experiment 4	1.10306	1.72383	2.85755	1.02235	1.44355	1.96237	0.898515	3.27122	3.23742
	0.973072	1.52946	2.52773	1.00064	1.40586	1.99763	1.01476	3.23276	2.96269
	0.923872	1.72595	2.38772	0.977015	1.25666	1.93301	1.08672	2.61395	2.95162
Experiment 5	0.969363	2.43921	2.73357	1.14316	2.65351	2.34195	1.02754	5.94183	8.86214
	1.05531	2.58866	2.51871	0.917871	2.44442	2.2941	0.984736	3.53173	8.67249
	0.975331	2.4607	3.12222	0.938968	2.82983	2.69345	0.987722	2.62084	4.32365
Fig 3A	Motility score (4=continuous fast movement, 0=no movement) of 60 single MF shown in A1, A2 etc. of the condition "MBP KO Eos + 2500 MF"
	MBP KO Eos + 2500 MF
	A1	A2	A3	A4	A5	A6	A7	A8	A9	A10	A11	A12	A13	A14	A15	A16	A17	A18	A19	A20	A21	A22	A23	A24	A25	A26	A27	A28	A29	A30	A31	A32	A33	A34	A35	A36	A37	A38	A39	A40	A41	A42	A43	A44	A45	A46	A47	A48	A49
0 hours	4	3	4	4	4	4	4	3	4	4	4	4	4	4	4	4	4	4	4	4	4	4	4	4	4	4	4	4	4	4	4	4	4	4	4	4	4	4	4	4	4	4	4	4	4	4	4	4	4
4 hours	4	4	4	4	4	4	4	4	4	4	4	4	4	4	4	4	4	4	4	4	4	4	4	4	4	4	4	4	4	4	4	4	4	4	4	4	4	4	4	4	3	3	3	3	3	3	3	3	3
24 hours	4	4	4	4	4	4	4	4	4	4	4	4	4	4	4	4	4	4	4	4	4	4	4	4	4	4	4	4	4	4	4	4	4	4	4	3	3	3	3	3	3	3	3	3	3	3	3	3	3
48 hours	4	4	4	4	4	4	4	4	4	4	4	4	4	4	4	4	4	4	4	4	4	4	4	4	4	4	4	3	3	3	3	3	2	2	3	3	3	3	3	3	3	3	3	3	3	3	3	3	3
72 hours	4	4	4	4	4	4	4	4	4	4	4	4	4	4	4	4	4	4	4	4	4	4	4	4	3	3	2	2	2	2	2	3	3	3	3	3	3	3	3	3	3	3	3	3	3	3	3	3	2
Fig 3B	Motility score (4=continuous fast movement, 0=no movement) of 60 single MF shown in A1, A2 etc. of the condition "EPO KO Eos + 2500 MF"
	EPO KO Eos + 2500 MF
	A1	A2	A3	A4	A5	A6	A7	A8	A9	A10	A11	A12	A13	A14	A15	A16	A17	A18	A19	A20	A21	A22	A23	A24	A25	A26	A27	A28	A29	A30	A31	A32	A33	A34	A35	A36	A37	A38	A39	A40	A41	A42	A43	A44	A45	A46	A47	A48	A49
0 hours	4	3	4	4	4	4	4	3	4	4	4	4	4	4	4	4	4	4	4	4	4	4	4	4	4	4	4	4	4	4	4	4	4	4	4	4	4	4	4	4	4	4	4	4	4	4	4	4	4
4 hours	4	4	4	4	4	4	4	4	4	4	4	4	4	4	4	4	4	4	4	4	4	4	4	4	4	4	4	4	4	4	4	4	4	4	4	4	4	4	4	4	4	4	4	3	3	3	3	3	3
24 hours	4	4	4	4	4	4	4	4	4	4	4	4	4	4	4	4	4	4	4	4	4	4	4	4	4	4	4	4	4	4	4	4	4	4	4	3	3	3	3	3	3	3	3	4	4	4	3	3	3
48 hours	4	4	4	4	4	4	4	4	4	4	4	4	4	4	4	4	4	4	4	4	4	4	4	4	4	4	4	4	4	4	4	4	4	4	4	3	3	3	3	3	3	3	3	3	3	3	3	3	3
72 hours	4	4	4	4	4	4	4	4	4	4	4	4	4	4	4	4	4	4	4	4	4	4	4	4	4	4	4	3	3	3	3	3	3	3	3	3	3	3	3	3	3	3	3	3	3	3	3	3	2
Fig 3C	Motility score (4=continuous fast movement, 0=no movement) of 60 single MF shown in A1, A2 etc. of the condition "SvJ WT Eos + 2500 MF"
	Svj Eos + 2500 MF
	A1	A2	A3	A4	A5	A6	A7	A8	A9	A10	A11	A12	A13	A14	A15	A16	A17	A18	A19	A20	A21	A22	A23	A24	A25	A26	A27	A28	A29	A30	A31	A32	A33	A34	A35	A36	A37	A38	A39	A40	A41	A42	A43	A44	A45	A46	A47	A48	A49
0 hours	4	3	4	4	4	4	4	3	4	4	4	4	4	4	4	4	4	4	4	4	4	4	4	4	4	4	4	4	4	4	4	4	4	4	4	4	4	4	4	4	4	4	4	4	4	4	4	4	4
4 hours	4	4	4	4	4	4	4	4	4	4	4	4	4	4	4	4	4	4	4	4	4	4	4	4	4	4	4	4	4	4	4	4	4	4	4	3	3	3	3	3	3	3	3	3	3	3	3	3	2
24 hours	4	4	4	4	4	4	4	4	4	4	4	4	4	4	4	4	4	4	4	4	4	4	4	4	4	4	4	4	4	4	3	3	3	3	3	3	3	3	3	3	3	3	3	3	3	2	2	2	2
48 hours	4	4	4	4	4	4	4	4	4	4	4	4	4	4	4	4	4	4	4	4	4	4	4	3	3	3	3	3	3	3	3	3	3	3	3	3	3	3	3	3	3	2	2	2	2	2	2	2	2
72 hours	4	4	4	4	4	4	4	4	4	4	4	4	4	4	4	4	3	3	3	3	3	3	3	3	3	3	3	3	3	3	3	3	3	3	3	3	3	2	2	2	2	2	2	2	2	2	2	1	1
Fig 3D	Motility score (4=continuous fast movement, 0=no movement) of 60 single MF shown in A1, A2 etc. of the condition "2500 MF"
	2500 MF
	A1	A2	A3	A4	A5	A6	A7	A8	A9	A10	A11	A12	A13	A14	A15	A16	A17	A18	A19	A20	A21	A22	A23	A24	A25	A26	A27	A28	A29	A30	A31	A32	A33	A34	A35	A36	A37	A38	A39	A40	A41	A42	A43	A44	A45	A46	A47	A48	A49
0 hours	4	3	4	4	4	4	4	3	4	4	4	4	4	4	4	4	4	4	4	4	4	4	4	4	4	4	4	4	4	4	4	4	4	4	4	4	4	4	4	4	4	4	4	4	4	4	4	4	4
4 hours	4	4	4	4	4	4	4	4	4	4	4	4	4	4	4	4	4	4	4	4	4	4	4	4	4	4	4	4	4	4	4	4	4	4	4	4	4	4	4	4	4	4	4	4	3	3	3	3	3
24 hours	4	4	4	4	4	4	4	4	4	4	4	4	4	4	4	4	4	4	4	4	4	4	4	4	4	4	4	4	4	4	4	4	4	4	3	3	3	3	3	3	3	3	3	3	3	3	3	3	3
48 hours	4	4	4	4	4	4	4	4	4	4	4	4	4	4	4	4	4	4	4	4	4	4	4	4	4	4	4	4	4	4	3	3	3	3	3	3	3	3	3	3	3	3	3	3	3	3	3	3	3
72 hours	4	4	4	4	4	4	4	4	4	4	4	4	4	4	4	4	4	4	4	4	4	4	4	4	4	3	3	3	3	3	3	4	4	4	3	3	3	3	3	3	3	3	3	3	3	3	3	3	3
Fig 4B	Motility score (4=continuous fast movement, 0=no movement) of 60 single MF shown in C1, C2 etc. of the condition "Cotton rat eos + 10000 MF"
	Cotton rat Eos + 10000 MF
	C1	C2	C3	C4	C5	C6	C7	C8	C9	C10	C11	C12	C13	C14	C15	C16	C17	C18	C19	C20	C21	C22	C23	C24	C25	C26	C27	C28	C29	C30	C31	C32	C33	C34	C35	C36	C37	C38	C39	C40	C41	C42	C43	C44	C45	C46	C47	C48	C49
0 hours	4	4	4	4	4	3	4	4	3	4	4	4	4	3	4	4	4	3	4	4	4	3	4	3	4	4	4	4	4	4	3	4	4	4	4	4	4	4	3	4	4	4	4	3	4	4	4	3	4
4 hours	4	4	4	4	4	4	4	4	4	4	4	4	4	4	4	4	4	4	4	4	4	4	4	4	4	4	4	4	4	4	4	4	4	4	4	4	4	3	3	3	3	3	3	3	3	3	3	3	3
24 hours	4	4	4	4	4	4	4	4	4	4	4	4	4	4	4	4	4	4	4	4	4	4	4	4	4	4	4	4	4	4	4	4	4	4	4	3	3	3	3	3	3	3	3	3	3	3	3	3	3
48 hours	4	4	4	4	4	4	4	4	4	4	4	4	4	4	4	4	4	4	4	4	4	4	4	4	4	4	4	4	4	4	4	4	3	3	3	3	3	3	3	3	3	3	3	3	3	3	3	3	3
72 hours	4	4	4	4	4	4	4	4	4	4	4	4	4	4	4	4	4	4	4	4	4	4	4	4	4	4	4	4	4	4	4	4	3	3	3	3	3	3	3	3	3	3	3	3	3	3	3	3	3
Fig 4C	Normalized DNA of each well
	Eos	Eos + 10000 MF	Eos + PMA	Eos + Zymosan	Eos + DNase	Eos + 10000 MF + DNase	Eos + PMA + DNase	Eos + Zymosan + DNase
Experiment 1	1.15508	1.13018	1.61699	2.62683	0.372508	0.5488	0.685422	1.54497
	0.95194	0.795434	1.91313	2.92258	0	0.530121	0.965374	1.80138
	1.2831	0.837812	1.41308	2.81596
	0.723121	0.691414	1.55629	2.69727
	0.908356	0.897312	1.28583	2.69026
	0.978402	0.9795	1.26053	3.16619
Experiment 2	0.614948	1.07123	1.46034	3.77174	0.404092	0.587428	0.288821	2.50167
	0.714853	1.58129	1.22741	3.6941	0	0.711224	0.429177	2.8218
	0.77838	1.04137	1.2285	3.54967
	1.29908	1.15246	0.525359	3.59148
	1.22144	1.28863	2.76726	3.87219
	1.3713	0.981643	1.11393	3.95309
Fig 4D	Normalized DNA of each well
	Eos	Eos + 2500 MF	Eos + 10000 MF	Eos + 20000 MF	Eos + 40000 MF	10000 MF	20000 MF	40000 MF	Medium
Experiment 1	1.15508	1.18454	1.13018	1.00366	0.88393	-0.0422821	0.0471738	0.0531375	-0.0738869
	0.95194	0.807419	0.795434	0.922006	0.90595	-0.0716419	0.0549725	0.00955644	-0.0567882
	1.2831	0.863496	0.837812	0.957788	1.0266
	0.723121	0.789441	0.691414	1.14496	1.834
Experiment 2	0.908356	0.554863	0.897312
	0.978402	0.785588	0.9795
	0.614948	1.13872	1.07123
	0.714853	0.813813	1.58129
Experiment 3	0.77838	1.54426	1.04137
	1.29908	0.869358	1.15246
	1.22144	0.843676	1.28863
	1.3713	0.666887	0.981643
Experiment 4	0.767707		0.816494
	1.17516		0.857322
	1.04129		0.897692
	1.01585		0
Fig 4E	Normalized DNA of each well
	Eos	Eos + 2500 MF	Eos + 10000 MF	Eos + 20000 MF	Eos + 40000 MF	10000 MF	20000 MF	40000 MF	Medium
Experiment 1	1.35603	0.436487	1.00185	0.599562	0.78397	-0.15705	-0.0408271	0.00256289	-0.12622
	0.682667	0.55909	0.569253	0.600725	0.858353	-0.0884786	-0.017195	0.0227082	-0.122346
	1.66094	0.529868	0.446016	0.582129	0.768473
	0.941962	0.412983	0.499377	1.11985	1.05477
Experiment 2	0.720204	0.514622	0.609274
	0.6382	0.766179	0.918003
	0	2.92627	2.92283
	2.59768	4.39902	0.730897
Experiment 3	0.0481967	1.66685	0.57261
	0.939734	1.05435	1.075
	1.59978	2.24839	3.02262
	0.814606	0.610462	1.47416
Experiment 4	0.951486		0.545712
	0.979309		0.475591
	1.098		0.541451
	0.971208		0
S2A Fig		Number of counted cell types
	Purity Cotton Rat Eos
eosinophil granulocytes	977
neutrophil granulocytes	13
basophil granulocytes	0
monocytes	0
lymphocytes	3
plasma cells	2
other cells	5
S3 Fig	% of the MF with the Score 0 shown in Figure 1 B
	Svj Eos + 10000 MF					10000 MF					MBP KO Eos + 10000 MF					EPO KO Eos + 10000 MF
	A1	A2	A3	A4	A5	B1	B2	B3	B4	B5	C1	C2	C3	C4	C5	D1	D2	D3	D4	D5
0 hours	0	0	0	0	0	0	0	0	0	0	0	0	0	0	0	0	0	0	0	0
4 hours	6.66667	0	0	0	0	0	0	0	0	0	0	0	0	0	0	0	0	0	0	0
24 hours	10	1.66667	21.6667	0	5	0	0	0	0	0	1.66667	0	3.33333	0	0	0	0	5	0	0
48 hours	16.6667	16.6667	16.6667	15	5	0	3.33333	3.33333	0	0	10	0	5	8.33333	0	16.6667	1.66667	8.33333	8.33333	0
72 hours	20	50	33.3333	16.6667	6.66667	20	18.3333	6.66667	0	1.66667	13.3333	25	21.6667	10	6.66667	16.6667	21.6667	11.6667	10	0
S5A Fig		% of PI positiv MF from overview pictures
MBP KO + 2500 MF	EPO KO + 2500 MF	SvJ + 2500 MF
7.32	0	25
17.39	11.11	17.95
5.56	16.67	34.48
11.1	6.9	9.72
5.88	3.75	14.29
5	3.45	23.53
11.75	9.09	6.98
0.57	2.48	1.7
1.5	0	1.82
0.62	1.15	3.85
	0.78
S5B Fig		% of PI positiv MF from overview pictures
MBP KO + 2500 MF	EPO KO + 2500 MF	SvJ + 2500 MF
5.56	18.92	51.72
5	23.01	34.43
19.35	21.28	40.48
0	0	2.68
2.5	0	20.83
9.76	0	5.1
S6A Fig
days post infection	Microfilariae number BALB/c mouse per 50µl blood
58		4	9	0	10	66
59	0	0	50	0	0	80
60	30	0	0	120	35	0
65	50	15	30	140	70	5	10	175	5	0	0
70	150	50	150	125	20	5	5	35	35	40	0	0	5	0	60	115
78	105	21	5	45	15	5	15	10	6	11	10
85		0	4	0	11	14
90		0	2	0	4	6
113	0	0	2	0	4	6
S6B Fig
months after infection	Microfilariae number cotton rat per 50 µl blood
3	12500	11900	5650	6900	5625	29375	12500	12500	11900	5650	15650	6900	31250	6900	53150	33150	24400	39400	26900	24400	45000	32500	9375	38125	12500	11250	18750	13125	25650	38150	40650	31250	46250	16900	13150
4	29400	16250	23150	21900	13750	25650	5000	8750	15000	650	36900	43150	20000	21900	21900	19350	28150	59400	36900	16250	26900	41850	22500	25000	36250	33150	12800	17500	26250	16900	8750	38750	36250	43150	40000	6250	41250	28750	28750	18150	41250	28750	28750	7500	18750	16250	1900	13750	23750
5	27500	38750	28750	73750	60650	14400	3150	67500	62500	50000	58750	46250	25000	26250	37500	40000	38150	34350	45600	34350	62500	61250	65650	51900	25650	71250	52500	73750	73150	41250	66900	17500	10650	65650	73150	22500	62500	79400	33150	650	60650	0	60650	90650	50000	33750	40000	32500	23750
6	45000	28750	27500	6875	36875	66900	40650	66250	7500	100600	32500	78750	0	55000	93750	78150	38150	76250	108150	53750	35650	650	53150	25650	46900	36900	93150	29400	75000	23750	113750	61250	124400	99400	88150	103150	79400	0	81900	68150	16250	56250	50000	65650	53750	81250	67500	52500	47500
7	12500	40000	68750	61250	53750	83750	82500	121900	81900	68750	61250	53125	33150	70650	76250	56250	102500	70650	79400	114400	13150	68150	65650	69400	47500	53150	41900	67500	63750	76900	61250	13750	57500	88150	114400	63150	71250	53100	112800	95625	100000	29400	23150	63750	70600	71250	63750	83150	100650
8	6250	29400	36250	99400	56850	77500	114400	61900	50000	49350	52500	78750	128150	73150	45650	216900
9	67500	28750	6900	6900	95650	75650	112500	60650	59400	10000	51250	37500	62500	20000	8150	62500	80650	80600	80600	146850	58750	102500	105000	64400	100000	88750	99400	58750	91250	36900	106900	74400	68150	79400	36875	17500	99400	121900	53150	34400	14400	9400	44400	85000
10	29400	61900	68150	93750	65650	57500	56250	72500	70650	43150	76900	81900	81900	58750	46250	49350	47500
11	51900	63750	36900	31250	51250	40650	78150	85000	105000	113750	66250	73750	77500	92500	60650	26900	48150	10000	51900
12	40650	39400	96250	89350	49350	56850	36900	8750	43750	45000	35000	52500	57500	96250
13	40000	19400	40650	97500	41850	71900	23150	51500	40000	49400	37500
14	27500	76875	60000	43150	53750	85000	69400
15	76250	73150
16	58750
17	98150	11900	79350
19	41250
S7A Fig		Normalized DNA of each well, PMA 24h
Eos	Eos + 0.125 µg/ml PMA	Eos + 0.5 µg/ml PMA	Eos + 2 µg/ml PMA	0.5 µg/ml PMA	Medium
0.767707	9.07771	9.11859	9.53271	-0.126434	-0.0738869
1.17516	9.58693	8.88796	9.41886	-0.125183	-0.0567882
1.04129	9.9043	9.6524	9.73456
1.01585	9.70912	9.86509	9.96477
S7B Fig		Normalized DNA of each well, PMA 72h
Eos	Eos + 0.125 µg/ml PMA	Eos + 0.5 µg/ml PMA	Eos + 2 µg/ml PMA	0.5 µg/ml PMA	Medium
0.951486	8.50176	8.38413	8.28552	-0.13749	-0.12622
0.979309	8.60707	8.42217	8.25558	-0.0976924	-0.122346
1.098	8.09181	7.80971	8.15486
0.971208	8.5796	8.58066	8.09076
S7C Fig		Normalized DNA of each well, Zymosan 24h
Eos	Eos + 0.125 mg/ml zymosan	Eos + 0.5 mg/ml zymosan	Eos + 2 mg/ml zymosan	0.5 mg/ml zymosan	Medium
0.767707	6.52749	6.77313	6.85863	1.13888	-0.0738869
1.17516	7.00459	7.05881	7.91959	0.854035	-0.0567882
1.04129	6.89324	7.77904	7.52423
1.01585	7.24689	7.61639	7.13638
S7D Fig		Normalized DNA of each well, Zymosan 72h
Eos	Eos + 0.125 mg/ml zymosan	Eos + 0.5 mg/ml zymosan	Eos + 2 mg/ml zymosan	0.5 mg/ml zymosan	Medium
0.951486	8.53064	6.79821	6.84646	1.00114	-0.12622
0.979309	8.45034	6.3622	6.81512	0.630287	-0.122346
1.098	8.70322	7.04017	7.22824
0.971208	8.34187	7.68045	6.99861
[truncated: 1,151 more columns]
